# Supplementary material for: Long-read MinION™ sequencing of 16S and 16S-ITS-23S rRNA genes provides species-level resolution of Lactobacillaceae in mixed communities
Source: Front Microbiol. 2023 Dec 7;14:1290756. doi: 10.3389/fmicb.2023.1290756 (PMC10740194; doi:10.3389/fmicb.2023.1290756)
Supplement: Supplementary file 1 [file Table_1.XLSX]

## Sheet: Table S1
Table S1: Summary of RibDif2 analysis output using whole genomes only
Genus	Species		V3V4						V1V9						ONT						L5						16S-ITS-23S						ITS						23S						ITS-23S
	Total valid species described in genus	Proportion represented in analysis (%)	Genomes included	Genomes amplified	Unique species	Genomes w multiple alleles	Species with overlap	Overlap species	Genomes included	Genomes amplified	Unique species	Genomes w multiple alleles	Species with overlap	Overlap species	Genomes included	Genomes amplified	Unique species	Genomes w multiple alleles	Species with overlap	Overlap species	Genomes included	Genomes amplified	Unique species	Genomes w multiple alleles	Species with overlap	Overlap species	Genomes included	Genomes amplified	Unique species	Genomes w multiple alleles	Species with overlap	Overlap species	Genomes included	Genomes amplified	Unique species	Genomes w multiple alleles	Species with overlap	Overlap species	Genomes included	Genomes amplified	Unique species	Genomes w multiple alleles	Species with overlap	Overlap species	Genomes included	Genomes amplified	Unique species	Genomes w multiple alleles	Species with overlap
Acetilactobacillus	1		1	1	1	Only one species in genus			1	1	1	Only one species in genus			1	1	1	Only one species in genus			1	1	1	Only one species in genus			1	1	1	Only one species in genus			1	1	1	Only one species in genus			1	1	1	Only one species in genus			1	1	1	Only one species in genus
Agrilactobacillus	3		0	N/A	N/A	No eligible genomes			0	N/A	N/A	No eligible genomes			0	N/A	N/A	No eligible genomes			0	N/A	N/A	No eligible genomes			0	N/A	N/A	No eligible genomes			0	N/A	N/A	No eligible genomes			0	N/A	N/A	No eligible genomes			0	N/A	N/A	No eligible genomes
Amylolactobacillus	2		1	1	1	Only one eligible genome			1	1	1	Only one genome eligible			1	1	1	Only one genome eligible			1	1	1	Only one genome eligible			1	1	1	Only one genome eligible			1	1	1	Only one genome eligible			1	1	1	Only one genome eligible			1	1	1	Only one genome eligible
Apilactobacillus	12	33.3333	6	6	4	0	0	None	6	6	4	4	0	None	6	6	4	4	0	None	6	6	4	3	0	None	6	6	4	6	0	None	6	6	4	6	0	None	6	6	4	4	0	None	6	6	4	6	0
Bombilactobacillus	6	50	3	3	3	0	0	None	3	3	3	1	0	None	3	3	3	0	0	None	3	3	3	1	0	None	3	3	3	3	0	None	3	3	3	3	0	None	3	3	3	2	0	None	3	3	3	3	0
Companilactobacillus	34	26.4706	14	14	9	2	5	heilongjiangensis / crustorum / pabuli / zhachilii / farciminis	14	14	9	8	0	None	14	14	9	8	0	None	14	14	9	6	0	None	14	14	9	14	0	None	14	14	9	14	0	None	14	14	9	7	0	None	14	14	9	14	0
Convivina	1		0	N/A	N/A	Only one species in genus			0	N/A	N/A	Only one species in genus			0	N/A	N/A	Only one species in genus			0	N/A	N/A	Only one species in genus			0	N/A	N/A	Only one species in genus			0	N/A	N/A	Only one species in genus			0	N/A	N/A	Only one species in genus			0	N/A	N/A	Only one species in genus
Dellaglioa	1		0	N/A	N/A	Only one species in genus			0	N/A	N/A	Only one species in genus			0	N/A	N/A	Only one species in genus			0	N/A	N/A	Only one species in genus			0	N/A	N/A	Only one species in genus			0	N/A	N/A	Only one species in genus			0	N/A	N/A	Only one species in genus			0	N/A	N/A	Only one species in genus
Fructilactobacillus	10	80	12	12	8	8	3	cliffordii / myrtifloralis / carniphilus	12	12	8	12	0	None	12	12	8	12	0	None	12	12	8	12	0	None	12	12	8	12	0	None	12	12	8	12	0	None	12	12	8	12	0	None	12	12	8	12	0
Fructobacillus	12		1	1	1	Only one eligible genome			1	1	1	Only one genome eligible			1	1	1	Only one genome eligible			1	1	1	Only one genome eligible			1	1	1	Only one genome eligible			1	1	1	Only one genome eligible			1	1	1	Only one genome eligible			1	1	1	Only one genome eligible
Furfurilactobacillus	4		4	4	1	Only one eligible species			4	4	1	Only one species eligible			4	4	1	Only one species eligible			4	4	1	Only one species eligible			4	4	1	Only one species eligible			4	4	1	Only one species eligible			4	4	1	Only one species eligible			4	4	1	Only one species eligible
Holzapfeliella	1		0	N/A	N/A	Only one species in genus			0	N/A	N/A	Only one species in genus			0	N/A	N/A	Only one species in genus			0	N/A	N/A	Only one species in genus			0	N/A	N/A	Only one species in genus			0	N/A	N/A	Only one species in genus			0	N/A	N/A	Only one species in genus			0	N/A	N/A	Only one species in genus
Lacticaseibacillus	28	17.8571	123	123	5	72	4	casei / paracasei / chiayiensis / zeae	123	123	5	109	0	None	123	123	5	109	0	None	123	123	5	105	0	None	123	123	5	123	0	None	123	123	5	122	2	casei / zeae	123	123	5	91	0	None	123	123	5	123	0
Lactiplantibacillus	17	23.5294	233	233	4	96	4	argentoratensis / paraplantarum / pentosus / plantarum	233	233	4	214	2	pentosus / plantarum	233	233	4	214	2	pentosus / plantarum	233	233	4	210	2	pentosus / plantarum	233	232	4	229	0	None	233	231	4	227	4	argentoratensis / paraplantarum / pentosus / plantarum argentoratensis / plantarum	233	233	4	182	2	argentoratensis / plantarum	233	232	4	227	2
Lactobacillus	44	47.7273	152	152	21	51	4	ultunensis / amylovorus gasseri / paragasseri	152	152	21	95	2	gasseri / paragasseri	152	152	21	95	2	gasseri / paragasseri	152	152	21	81	2	gasseri / paragasseri	152	152	21	152	0	None	152	152	21	152	2	gasseri / paragasseri	152	152	21	88	0	None	152	152	21
Lapidilactobacillus	8		1	1	1	Only one eligible genome			1	1	1	Only one genome eligible			1	1	1	Only one genome eligible			54	54	3	Only one genome eligible			1	1	1	Only one genome eligible			1	1	1	Only one genome eligible			1	1	1	Only one genome eligible			1	1	1	Only one genome eligible
Latilactobacillus	5	60	54	54	3	25	0	None	54	54	3	53	0	None	54	54	3	53	0	None	54	54	3	47	0	None	54	54	3	54	0	None	54	54	3	54	0	None	54	54	3	49	0	None	54	54	3	54	0
Lentilactobacillus	19	31.5789	14	14	6	7	0	None	14	14	6	12	0	None	14	14	6	12	0	None	14	14	6	12	0	None	14	14	6	14	0	None	14	14	6	14	0	None	14	14	6	11	0	None	14	14	6	14	0
Leuconostoc	17	64.7059	54	54	11	5	6	falkenbergense / pseudomesenteroides mesenteroides / suionicum lactis / garlicum	54	54	11	12	2	lactis / garlicum	54	54	11	12	2	lactis / garlicum	54	54	11	8	2	lactis / garlicum	54	54	11	19	0	None	54	54	11	4	0	None	54	54	11	10	0	None	54	54	11	12	0
Levilactobacillus	28	14.2857	28	28	4	7	0	None	28	28	4	27	0	None	28	28	4	27	0	None	28	28	4	27	0	None	28	28	4	27	0	None	28	28	4	27	0	None	28	28	4	25	0	None	28	28	4	27	0
Ligilactobacillus	18	44.4444	38	38	8	23	2	animalis / murinus	38	38	8	37	0	None	38	38	8	37	0	None	38	38	8	36	0	None	38	38	8	38	0	None	38	38	8	38	0	None	38	38	8	33	0	None	38	38	8	38	0
Limosilactobacillus	24	41.6667	94	94	10	57	2	reuteri / portuensis	94	94	10	88	0	None	94	94	10	88	0	None	94	94	10	89	0	None	94	94	10	92	0	None	94	93	10	93	0	None	94	94	10	66	0	None	94	93	10	92	0
Liquorilactobacillus	13	23.0769	3	3	3	3	0	None	3	3	3	3	0	None	3	3	3	3	0	None	3	3	3	3	0	None	3	3	3	3	0	None	3	3	3	3	0	None	3	3	3	3	0	None	3	3	3	3	0
Loigolactobacilus	8	25	8	8	2	8	0	None	8	8	2	8	0	None	8	8	2	8	0	None	8	8	2	8	0	None	8	8	2	8	0	None	8	8	2	8	0	None	8	8	2	8	0	None	8	8	2	8	0
Nicoliella	1		1	1	1	Only one species in genus			1	1	1	Only one species in genus			1	1	1	Only one species in genus			1	1	1	Only one species in genus			1	1	1	Only one species in genus			1	1	1	Only one species in genus			1	1	1	Only one species in genus			1	1	1	Only one species in genus
Oenococcus	3	66.6667	9	9	2	1	0	None	9	9	2	2	0	None	9	9	2	2	0	None	9	9	2	1	0	None	9	9	2	5	0	None	9	9	2	1	0	None	9	9	2	5	0	None	9	9	2	5	0
Paralactobacillus	1		0	N/A	N/A	Only one species in genus			0	N/A	N/A	Only one species in genus			0	N/A	N/A	Only one species in genus			0	N/A	N/A	Only one species in genus			0	N/A	N/A	Only one species in genus			0	N/A	N/A	Only one species in genus			0	N/A	N/A	Only one species in genus			0	N/A	N/A	Only one species in genus
Paucilactobacillus	7	42.8571	3	3	3	2	0	None	3	3	3	3	0	None	3	3	3	3	0	None	3	3	3	3	0	None	3	3	3	3	0	None	3	3	3	3	0	None	3	3	3	3	0	None	3	3	3	3	0
Pediococcus	11	45.4545	62	62	5	23	0	None	62	62	5	55	0	None	62	62	5	55	0	None	62	62	5	51	0	None	62	62	5	62	0	None	62	62	5	61	0	None	62	62	5	54	0	None	62	62	5	61	0
Periweissella	5		1	1	1	Only one eligible genome			1	1	1	Only one genome eligible			1	1	1	Only one genome eligible			1	1	1	Only one genome eligible			1	1	1	Only one genome eligible			1	1	1	Only one genome eligible			1	1	1	Only one genome eligible			1	1	1	Only one genome eligible
Schleiferilactobacillus	3		2	2	1	Only one eligible species			2	2	1	Only one species eligible			2	2	1	Only one species eligible			2	2	1	Only one species eligible			2	2	1	Only one species eligible			2	2	1	Only one species eligible			2	2	1	Only one species eligible			2	2	1	Only one species eligible
Secundilactobacillus	15	13.3333	4	4	2	4	0	None	4	4	2	4	0	None	4	4	2	4	0	None	4	4	2	4	0	None	4	4	2	4	0	None	4	4	2	4	0	None	4	4	2	4	0	None	4	4	2	4	0
Weissella	20	60	39	39	12	20	4	confusa / cibaria ceti / tructae	39	39	12	35	0	None	39	39	12	35	0	None	39	39	12	31	0	None	39	39	12	37	0	None	39	39	12	37	0	None	39	39	12	36	0	None	39	39	12	37	0
20	339	40.5994	953		131		34				131		6				131		6				133		6				131		0				131		8				131		2				131		2
Total genera included in analysis	Total species available for inclusion analysis	Average species coverage	Total genomes available for inclusion analysis		Total species included in analysis		Total species with overlap				Total species included in analysis		Total species with overlap				Total species included in analysis		Total species with overlap				Total species included in analysis		Total species with overlap				Total species included in analysis		Total species with overlap				Total species included in analysis		Total species with overlap				Total species included in analysis		Total species with overlap				Total species included in analysis		Total species with overlap
Total valid genera described at the time of analysis			33
Total valid species described at the time of analysis			382
[truncated: 1 more columns]

## Sheet: Table S2
Table S2: Summary of RibDif2 analysis output using all genome assemblies
Genus	Species		V3V4						V1V9						ONT						L5						16S-ITS-23S						ITS						23S						ITS-23S
	Total valid species described in genus	Proportion represented in analysis (%)	Genomes included	Genomes amplified	Unique species	Genomes w multiple alleles	Species with overlap	Overlap species	Genomes included	Genomes amplified	Unique species	Genomes w multiple alleles	Species with overlap	Overlap species	Genomes included	Genomes amplified	Unique species	Genomes w multiple alleles	Species with overlap	Overlap species	Genomes included	Genomes amplified	Unique species	Genomes w multiple alleles	Species with overlap	Overlap species	Genomes included	Genomes amplified	Unique species	Genomes w multiple alleles	Species with overlap	Overlap species	Genomes included	Genomes amplified	Unique species	Genomes w multiple alleles	Species with overlap	Overlap species	Genomes included	Genomes amplified	Unique species	Genomes w multiple alleles	Species with overlap	Overlap species	Genomes included	Genomes amplified	Unique species	Genomes w multiple alleles	Species with overlap
Acetilactobacillus	1		1	1	1	Only one species in genus			1	1	1	Only one species in genus			1	1	1	Only one species in genus			1	1	1	Only one species in genus			1	1	1	Only one species in genus			1	1	1	Only one species in genus			1	1	1	Only one species in genus			1	1	1	Only one species in genus
Agrilactobacillus	3	100	4	3	3	0	0	None	4	3	3	1	0	None	4	3	3	1	0	None	4	3	3	0	0	None	4	0	N/A	No amplification			4	0	N/A	No amplification			4	2	2	0	0	None	4	0	N/A	No amplification
Amylolactobacillus	2	100	5	5	2	1	0	None	5	4	2	1	0	None	5	4	2	1	0	None	5	4	2	1	0	None	5	1	1	Only one eligible species			5	1	1	Only one eligible species			5	2	2	1	0	None	5	1	1	Only one eligible species
Apilactobacillus	12	100	80	77	12	1	0	None	80	63	12	5	0	None	80	63	12	5	0	None	80	64	12	4	0	None	80	16	5	7	0	None	80	46	7	31	2	apinorum / kunkeei	80	68	12	7	0	None	80	26	6	9	0
Bombilactobacillus	6	83.3333	16	12	5	0	0	None	16	12	5	1	0	None	16	12	5	1	0	None	16	12	5	1	0	None	16	7	4	3	0	None	16	7	4	3	0	None	16	11	5	2	0	None	16	7	4	3	0
Companilactobacillus	34	97.0588	76	72	33	3	8	pabuli / farciminis / crustorum / zhachilii / heilongjiangensis paralimentarius / kimchii / bobalius	76	66	33	10	0	None	76	66	33	10	0	None	76	69	33	8	0	None	76	25	16	16	0	None	76	25	17	18	0	None	76	66	32	9	0	None	76	66	32	9	0
Convivina	1		3	3	1	Only one species in genus			3	3	1	Only one species in genus			3	3	1	Only one species in genus			3	3	1	Only one species in genus			3	3	1	Only one species in genus			3	0	N/A	Only one species in genus			3	0	N/A	Only one species in genus			3	0	N/A	Only one species in genus
Dellaglioa	1		0	N/A	N/A	Only one species in genus			0	N/A	N/A	Only one species in genus			0	N/A	N/A	Only one species in genus			0	N/A	N/A	Only one species in genus			0	N/A	N/A	Only one species in genus			0	N/A	N/A	Only one species in genus			0	N/A	N/A	Only one species in genus			0	N/A	N/A	Only one species in genus
Fructilactobacillus	10	90	67	55	9	8	3	myrtifloralis / cliffordii / carniphilus	67	39	9	13	0	None	67	39	9	13	0	None	67	39	9	12	0	None	67	13	8	12	0	None	67	14	8	12	0	None	67	41	9	12	0	None	67	14	8	12	0
Fructobacillus	12	100	20	20	12	0	0	None	20	19	12	0	0	None	20	19	12	0	0	None	20	20	12	0	0	None	20	18	12	0	0	None	20	20	12	0	0	None	20	18	12	0	0	None	20	18	12	0	0
Furfurilactobacillus	4	75	16	15	3	3	0	None	16	13	3	5	0	None	16	13	3	5	0	None	16	15	3	3	0	None	16	7	2	5	0	None	16	11	2	5	0	None	16	12	3	5	0	None	16	7	2	5	0
Holzapfeliella	1		0	N/A	N/A	Only one species in genus			0	N/A	N/A	Only one species in genus			0	N/A	N/A	Only one species in genus			0	N/A	N/A	Only one species in genus			0	N/A	N/A	Only one species in genus			0	N/A	N/A	Only one species in genus			0	N/A	N/A	Only one species in genus			0	N/A	N/A	Only one species in genus
Lacticaseibacillus	28	100	683	654	28	107	4	casei / paracasei / chiayiensis / zeae	683	564	28	139	2	casei / paracasei	683	564	28	137	2	casei / paracasei	683	582	28	135	2	casei / paracasei	683	326	12	151	0	None	683	378	13	195	2	casei / zeae	683	594	26	111	2	casei / paracasei	683	349	14	151	0
Lactiplantibacillus	17	100	1041	952	17	131	5	plantarum / paraplantarum / fabifermentans / argentoratensis / pentosus	1014	787	16	258	2	plantarum / pentosus	1014	787	16	258	2	plantarum / pentosus	1014	822	16	258	2	plantarum / pentosus	1014	481	7	275	0	None	1014	488	8	284	4	plantarum / paraplantarum / argentoratensis / pentosus plantarum / argentoratensis	1014	916	16	221	2	plantarum / argentoratensis	1014	506	8	274	2
Lactobacillus	44	102.273	1568	1190	45	63	6	amylovorus / ultunensis paragasseri / gasseri mulieris / jensenii	1568	934	41	113	2	paragasseri / gasseri	1568	934	41	113	2	paragasseri / gasseri	1568	1052	42	98	4	paragasseri / gasseri mulieris / jensenii	1568	522	27	189	0	None	1568	709	33	236	2	paragasseri / gasseri	1568	949	41	108	2	paragasseri / gasseri	1568	557	28	185	0
Lapidilactobacillus	8	87.5	11	10	7	1	0	None	11	10	7	1	0	None	11	10	7	1	0	None	11	10	7	1	0	None	11	2	1	1	0	None	11	3	2	1	0	None	11	9	7	1	0	None	11	3	2	1	0
Latilactobacillus	5	100	163	153	5	30	0	None	163	144	5	62	0	None	163	144	5	62	0	None	163	85	3	62	0	None	163	85	3	62	0	None	163	88	3	63	0	None	163	149	5	57	0	None	163	86	3	62	0
Lentilactobacillus	19	100	141	130	19	14	0	None	141	87	19	20	0	None	141	84	19	20	0	None	141	93	19	24	0	None	141	45	10	19	0	None	141	6	11	33	0	None	141	100	18	13	0	None	141	55	11	19	0
Leuconostoc	17	105.882	454	397	18	9	7	falkenbergense / pseudomesenteroides mesenteroides / suionicum lactis / citreum/garlicum	457	380	18	19	3	lactis / citreum / garlicum	457	380	18	19	3	lactis / citreum / garlicum	457	387	19	15	3	lactis / citreum / garlicum	457	365	18	27	0	None	457	413	18	7	3	lactis / garlicum citreum / lactis	457	397	18	14	0	None	457	389	18	17	0
Levilactobacillus	28	89.2857	189	150	25	37	0	None	189	150	25	37	0	None	189	150	25	37	0	None	189	154	27	37	0	None	189	72	12	38	0	None	189	88	13	40	0	None	189	155	26	37	0	None	189	81	13	38	0
Ligilactobacillus	18	100	454	399	18	30	2	murinus / animalis	454	275	16	45	0	None	454	275	16	45	0	None	454	309	16	46	0	None	454	130	10	47	0	None	454	206	12	67	0	None	454	177	17	40	0	None	454	176	10	46	0
Limosilactobacillus	24	112.5	677	587	27	104	2	portuensis / reuteri	677	383	23	132	0	None	677	383	23	132	0	None	677	402	24	139	0	None	677	237	13	131	0	None	677	318	15	152	0	None	677	426	24	107	0	None	677	279	14	131	0
Liquorilactobacillus	13	107.692	40	36	14	6	2	mali / hordei	40	31	14	6	0	None	40	31	14	6	0	None	40	32	14	6	0	None	40	7	4	6	0	None	40	8	5	6	0	None	40	30	12	6	0	None	40	6	4	6	0
Loigolactobacilus	8	100	31	31	8	8	0	None	31	27	8	9	0	None	31	27	8	9	0	None	31	28	8	10	0	None	31	14	5	9	0	None	31	16	5	11	0	None	31	28	8	10	0	None	31	16	5	10	0
Nicoliella	1		1	1	1	Only one species in genus			1	1	1	Only one species in genus			1	1	1	Only one species in genus			1	1	1	Only one species in genus			1	1	1	Only one species in genus			1	1	1	Only one species in genus			1	1	1	Only one species in genus			1	1	1	Only one species in genus
Oenococcus	3	100	238	234	3	5	0	None	238	187	3	2	0	None	238	187	3	2	0	None	238	216	3	1	0	None	238	125	3	5	0	None	238	235	3	5	0	None	238	137	3	5	0	None	238	128	3	5	0
Paralactobacillus	1		0	N/A	N/A	Only one species in genus			0	N/A	N/A	Only one species in genus			0	N/A	N/A	Only one species in genus			0	N/A	N/A	Only one species in genus			0	N/A	N/A	Only one species in genus			0	N/A	N/A	Only one species in genus			0	N/A	N/A	Only one species in genus			0	N/A	N/A	Only one species in genus
Paucilactobacillus	7	100	12	11	7	2	0	None	12	11	7	3	0	None	12	11	7	3	0	None	12	11	7	3	0	None	12	5	4	3	0	None	12	5	4	3	0	None	12	12	7	3	0	None	12	5	4	3	0
Pediococcus	11	90.9091	408	399	10	31	0	None	408	359	10	72	0	None	408	359	10	71	0	None	408	371	10	66	0	None	408	261	7	81	0	None	408	276	7	85	0	None	408	355	10	70	0	None	408	270	7	80	0
Periweissella	5	100	10	10	5	1	0	None	10	9	5	1	0	None	10	9	5	1	0	None	10	9	5	1	0	None	10	1	1	1	0	None	10	2	2	1	0	None	10	4	4	1	0	None	10	1	1	1	0
Schleiferilactobacillus	3	100	13	10	3	1	0	None	13	7	1	3	0	None	13	7	1	3	0	None	13	8	2	3	0	None	13	3	1	3	0	None	13	3	1	3	0	None	13	7	1	4	0	None	13	3	1	3	0
Secundilactobacillus	15	86.6667	33	28	13	4	0	None	33	23	11	4	0	None	33	23	11	4	0	None	33	23	11	4	0	None	33	7	5	4	0	None	33	11	7	4	0	None	33	25	12	4	0	None	33	8	6	4	0
Weissella	20	105	311	296	21	41	4	cibaria / confusa tructae / ceti	311	227	20	57	2	tructae / ceti	311	227	20	57	2	tructae / ceti	311	240	21	56	2	tructae / ceti	311	94	13	61	0	None	311	151	15	84	2	tructae / ceti	311	239	20	91	2	tructae / ceti	311	103	15	62	0
27	376	94.0393	6761		372		43				356		11				356		11				361		13				204		0				228		13				352		8				232		2
Total genera included in analysis	Total species available for inclusion analysis	Average species coverage	Total genomes available for inclusion analysis		Total species included in analysis		Total species with overlap				Total species included in analysis		Total species with overlap				Total species included in analysis		Total species with overlap				Total species included in analysis		Total species with overlap				Total species included in analysis		Total species with overlap				Total species included in analysis		Total species with overlap				Total species included in analysis		Total species with overlap				Total species included in analysis		Total species with overlap
Total valid genera described at the time of analysis			33
Total valid species described at the time of analysis			382
[truncated: 1 more columns]

## Sheet: Table S3
Table S3 - Mock community representation in reference databases
Mock community species	RefSeq genome assembly number for applicable strains	EMU-16S		MIrROR-16S-ITS-23S
		Species represented	Genome represented	Species represented	Genome represented
Lacticaseibacillus casei		Yes	No	Yes	No
Lacticaseibacillus paracasei		Yes	No	Yes	No
Lactiplantibacillus plantarum		Yes	No	Yes	No
Lactiplantibacillus paraplantarum	GCF_001435655.1	Yes	Yes	Yes	Yes
Lactiplantibacillus pentosus	GCF_003641185.1	Yes	Yes	Yes	Yes
Lactobacillus amylovorus	GCF_002706375.1	Yes	Yes	Yes	Yes
Leuconostoc citreum		Yes	No	Yes	No
Leuconostoc lactis		Yes	No	Yes	No
Leuconostoc mesenteroides	GCF_000014445.1	Yes	Yes	Yes	Yes
Liquorilactobacillus mali	GCF_001436535.1	Yes	Yes	Yes	No
Weissella confusa	GCF_001436895.1	Yes	No	Yes	No
Fructilactobacillus fructivorans		Yes	No	Yes	No
Latilactobacillus sakei		Yes	No	Yes	No
Lentilactobacillus buchneri		Yes	No	Yes	No
Levilactobacillus brevis		Yes	No	Yes	No
Ligilactobacillus salivarius		Yes	No	Yes	No
Limosilactobacillus fermentum		Yes	No	Yes	No
Limosilactobacillus reuteri		Yes	No	Yes	No
Loigolactobacillus coryniformis		Yes	No	Yes	No
Pediococcus acidilactici		Yes	No	Yes	No

## Sheet: Table S4
Table S4 - Raw taxonomic assignment and abundance data for sequenced samples
CELL-MC									DNA-MC
V3-V4			16S			16S-ITS-23S			V3-V4			16S			16S-ITS-23S
Species	Abundance (%)	Reads	Species	Abundance (%)	Reads	Species	Abundance (%)	Reads	Species	Abundance (%)	Reads	Species	Abundance (%)	Reads	Species	Abundance (%)	Reads
Lacticaseibacillus paracasei	16.7163	6553.61	Fructilactobacillus fructivorans	18.8346	7384.11	Fructilactobacillus fructivorans	22.159	4859.7	Lacticaseibacillus paracasei	18.8926	7406.86	Lacticaseibacillus casei	11.7181	4594.08	Lacticaseibacillus paracasei	19.8123	7767.42
Fructilactobacillus fructivorans	15.5397	6092.35	Latilactobacillus sakei	12.6188	4947.19	Lacticaseibacillus paracasei	17.7165	3885.4	Lactiplantibacillus plantarum	12.8743	5047.35	Latilactobacillus sakei	9.18253	3600.01	Latilactobacillus sakei	9.84558	3859.96
Ligilactobacillus salivarius	11.2063	4393.42	Lacticaseibacillus paracasei	10.7082	4198.16	Latilactobacillus sakei	13.2819	2912.84	Latilactobacillus sakei	8.61517	3377.58	Lacticaseibacillus paracasei	8.59573	3369.96	Lactobacillus plantarum	8.10763	3178.6
Latilactobacillus sakei	11.0264	4322.91	Lacticaseibacillus casei	8.18138	3207.51	Limosilactobacillus reuteri	5.7504	1261.12	Limosilactobacillus reuteri	6.95572	2726.99	Liquorilactobacillus mali	7.2265	2833.15	Lacticaseibacillus zeae	7.58413	2973.36
Lactiplantibacillus plantarum	9.65022	3783.37	Ligilactobacillus salivarius	7.6167	2986.13	Lactiplantibacillus plantarum	5.61448	1231.31	Ligilactobacillus salivarius	6.82531	2675.86	Lactiplantibacillus plantarum	7.00284	2745.46	Liquorilactobacillus mali	6.93628	2719.37
Limosilactobacillus reuteri	5.68809	2230.02	Lactiplantibacillus plantarum	5.8072	2276.71	Ligilactobacillus salivarius	5.17374	1134.65	Liquorilactobacillus hordei	4.52762	1775.05	Fructilactobacillus fructivorans	6.26716	2457.04	Fructilactobacillus fructivorans	6.4389	2524.37
Limosilactobacillus fermentum	4.66561	1829.15	Limosilactobacillus reuteri	4.73517	1856.42	Lacticaseibacillus zeae	4.09893	898.936	Fructilactobacillus fructivorans	4.43786	1739.86	Limosilactobacillus reuteri	5.35655	2100.04	Limosilactobacillus reuteri	5.82679	2284.39
Loigolactobacillus coryniformis	3.56933	1399.35	Liquorilactobacillus mali	4.47074	1752.76	Liquorilactobacillus mali	4.09766	898.659	Limosilactobacillus fermentum	4.32429	1695.34	Lentilactobacillus buchneri	5.34449	2095.31	Lentilactobacillus buchneri	4.86778	1908.41
Pediococcus acidilactici	2.55057	999.952	Loigolactobacillus coryniformis	4.39551	1723.26	Loigolactobacillus coryniformis	3.94046	864.183	Pediococcus acidilactici	4.21715	1653.34	Ligilactobacillus salivarius	5.24288	2055.47	Loigolactobacillus coryniformis	4.65453	1824.81
Levilactobacillus brevis	2.46222	965.312	Limosilactobacillus fermentum	3.90316	1530.23	Lentilactobacillus buchneri	3.1309	686.638	Weissella cibaria	4.14996	1626.99	Loigolactobacillus coryniformis	5.22651	2049.05	Lactiplantibacillus paraplantarum	4.29502	1683.86
Lentilactobacillus buchneri	2.31824	908.865	Lentilactobacillus buchneri	3.01651	1182.62	Lactiplantibacillus paraplantarum	2.62851	576.458	Loigolactobacillus coryniformis	4.02655	1578.61	Weissella confusa	5.06071	1984.05	Ligilactobacillus salivarius	3.3351	1307.53
Latilactobacillus fuchuensis	2.24016	878.255	Lactiplantibacillus paraplantarum	2.58331	1012.79	Leuconostoc lactis	2.23622	490.425	Levilactobacillus brevis	4.01659	1574.7	Lactiplantibacillus paraplantarum	4.62605	1813.64	Levilactobacillus brevis	3.14832	1234.3
Liquorilactobacillus hordei	2.15693	845.624	Levilactobacillus brevis	2.25461	883.92	Limosilactobacillus fermentum	1.60503	352	Lentilactobacillus buchneri	3.65304	1432.17	Levilactobacillus brevis	3.73692	1465.06	Leuconostoc lactis	2.64385	1036.52
Weissella cibaria	1.40242	549.821	Leuconostoc lactis	2.12341	832.484	Levilactobacillus brevis	1.5502	339.975	Lactobacillus amylovorus	1.79293	702.92	Limosilactobacillus fermentum	3.37466	1323.03	Pediococcus acidilactici	2.64224	1035.89
Liquorilactobacillus mali	1.34866	528.744	Leuconostoc mesenteroides	1.80753	708.641	Pediococcus acidilactici	1.39685	306.344	Lacticaseibacillus casei	1.35295	530.426	Leuconostoc lactis	3.04455	1193.62	Weissella confusa	2.1449	840.906
Lactobacillus amylovorus	1.05238	412.585	Weissella confusa	1.64694	645.683	Leuconostoc citreum	1.26846	278.186	Latilactobacillus fuchuensis	1.24681	488.811	Lactobacillus amylovorus	2.42832	952.024	Leuconostoc mesenteroides	1.62934	638.784
Lacticaseibacillus rhamnosus	0.932232	365.482	Leuconostoc citreum	1.3677	536.209	Leuconostoc mesenteroides	1.25663	275.592	Lacticaseibacillus rhamnosus	1.1481	450.111	Leuconostoc mesenteroides	2.20896	866.023	Leuconostoc citreum	1.46567	574.614
Lacticaseibacillus casei	0.728281	285.522	Lactobacillus amylovorus	1.34667	527.964	Weissella confusa	0.747806	164.001	Liquorilactobacillus mali	1.02148	400.469	Leuconostoc citreum	1.84012	721.42	Limosilactobacillus fermentum	1.34291	526.488
Lentilactobacillus senioris	0.620958	243.447	Pediococcus acidilactici	0.852692	334.298	Lactobacillus amylovorus	0.683963	150	Lacticaseibacillus brantae	0.683737	268.059	Pediococcus acidilactici	1.54831	607.016	Lactobacillus amylovorus	1.18358	464.021
Liquorilactobacillus capillatus	0.36652	143.694	Lacticaseibacillus rhamnosus	0.749666	293.907	Lactobacillus gasseri	0.376419	82.5524	Lactobacillus fornicalis	0.648037	254.063	Lactobacillus gasseri	0.658096	258.007	Lactobacillus gasseri	0.466717	182.977
Levilactobacillus koreensis	0.35427	138.891	Lactobacillus gasseri	0.47467	186.094	Klebsiella grimontii	0.375818	82.4206	Lentilactobacillus senioris	0.395976	155.242	Laceyella sacchari	0.241108	94.5262	Laceyella sediminis	0.354829	139.111
Lacticaseibacillus brantae	0.344529	135.073	Laceyella sacchari	0.203745	79.8783	Laceyella sediminis	0.283045	62.0747	Pediococcus claussenii	0.394411	154.629	Leuconostoc garlicum	0.0689006	27.0125	Klebsiella grimontii	0.33551	131.537
Liquorilactobacillus sucicola	0.339099	132.944	Leuconostoc garlicum	0.0709191	27.8038	Lacticaseibacillus casei	0.253463	55.587	Liquorilactobacillus capillatus	0.358041	140.37				Lacticaseibacillus rhamnosus	0.315451	123.673
Lactobacillus gasseri	0.246644	96.6967	Liquorilactobacillus hordei	0.0484745	19.0044	Lacticaseibacillus rhamnosus	0.24548	53.8363	Liquorilactobacillus sucicola	0.335048	131.355				Lacticaseibacillus casei	0.28842	113.075
Lactobacillus fornicalis	0.245545	96.2659	Latilactobacillus curvatus	0.0461948	18.1107	Lentilactobacillus parabuchneri	0.0752703	16.5075	Latilactobacillus curvatus	0.279942	109.751				Lactiplantibacillus pentosus	0.123292	48.3367
Lacticaseibacillus camelliae	0.170068	66.6752	Lentilactobacillus parabuchneri	0.0390315	15.3023	Lactiplantibacillus pentosus	0.0528967	11.6008	Lactobacillus gasseri	0.216211	84.7657				Weissella cibaria	0.0691508	27.1106
Pediococcus claussenii	0.14965	58.6705	Lactiplantibacillus pentosus	0.038843	15.2284				Secundilactobacillus odoratitofui	0.185778	72.8343				Liquorilactobacillus hordei	0.0525193	20.5902
Lactobacillus psittaci	0.141968	55.6584	Lentilactobacillus kisonensis	0.0311342	12.2062				Lentilactobacillus kisonensis	0.17886	70.122				Lentilactobacillus parabuchneri	0.0509057	19.9576
Lentilactobacillus curieae	0.141293	55.3939	Weissella cibaria	0.0264606	10.3739				Pediococcus damnosus	0.159145	62.3929				Lentilactobacillus kefiri	0.0383327	15.0284
Latilactobacillus curvatus	0.135952	53.2999							Weissella soli	0.141097	55.3172
Lentilactobacillus kisonensis	0.110449	43.3015							Levilactobacillus koreensis	0.127171	49.8575
Pediococcus damnosus	0.104463	40.9546							Lacticaseibacillus camelliae	0.122166	47.8951
Paucilactobacillus hokkaidonensis	0.101991	39.9856							Lacticaseibacillus porcinae	0.102545	40.2029
Lacticaseibacillus porcinae	0.0988368	38.749							Lacticaseibacillus nasuensis	0.100242	39.2997
Lacticaseibacillus nasuensis	0.0921338	36.1211							Lactobacillus helveticus	0.088667	34.7619
Paucilactobacillus vaccinostercus	0.0850245	33.3338							Paucilactobacillus wasatchensis	0.0845633	33.1531
Lentilactobacillus hilgardii	0.0798146	31.2913							Paucilactobacillus vaccinostercus	0.0806321	31.6118
Secundilactobacillus silagincola	0.0769346	30.1622							Weissella confusa	0.0798181	31.2927
Lacticaseibacillus songhuajiangensis	0.0752777	29.5126							Liquorilactobacillus satsumensis	0.0787555	30.8761
Liquorilactobacillus satsumensis	0.0737606	28.9179							Leuconostoc mesenteroides	0.0736943	28.8918
Lactobacillus helveticus	0.0681419	26.715							Paucilactobacillus hokkaidonensis	0.0720338	28.2409
Lentilactobacillus kefiri	0.0638973	25.0509							Lactobacillus pasteurii	0.0649878	25.4785
Ligilactobacillus murinus	0.060422	23.6884							Leuconostoc lactis	0.0645777	25.3177
Weissella soli	0.0601193	23.5698							Lactobacillus gallinarum	0.0612168	24.0001
Lactobacillus pasteurii	0.0486293	19.0651							Lacticaseibacillus songhuajiangensis	0.0576642	22.6072
Leuconostoc lactis	0.0461553	18.0952							Lactobacillus johnsonii	0.0574574	22.5262
Leuconostoc mesenteroides	0.0423955	16.6212							Lentilactobacillus kefiri	0.0573012	22.465
Lactobacillus jensenii	0.0420918	16.5021							Lactobacillus jensenii	0.0566713	22.218
Paucilactobacillus wasatchensis	0.0410818	16.1061							Pediococcus parvulus	0.055929	21.9269
Limosilactobacillus secaliphilus	0.030682	12.0289							Ligilactobacillus murinus	0.049399	19.3669
Lactiplantibacillus mudanjiangensis	0.0305665	11.9836							Lentilactobacillus hilgardii	0.0486263	19.0639
Lactobacillus johnsonii	0.0286099	11.2165							Lactobacillus paragasseri	0.0473608	18.5678
Ligilactobacillus ruminis	0.0279903	10.9736							Leuconostoc citreum	0.0465837	18.2631
									Lactobacillus sp. CBA3606	0.0434506	17.0348
									Weissella hellenica	0.0365546	14.3312
									Loigolactobacillus bifermentans	0.036267	14.2185
									Lentilactobacillus curieae	0.0337893	13.2471
									Lacticaseibacillus saniviri	0.0304327	11.9311
									Pediococcus stilesii	0.0298222	11.6918
									Secundilactobacillus silagincola	0.0291205	11.4167
									Loigolactobacillus iwatensis	0.0277914	10.8956
